# Supplementary material for: Cesarean section induced dysbiosis promotes type 2 immunity but not oxazolone-induced dermatitis in mice
Source: Gut Microbes. 2023 Oct 27;15(2):2271151. doi: 10.1080/19490976.2023.2271151 (PMC10730161; doi:10.1080/19490976.2023.2271151)
Supplement: Supplemental Material [file KGMI_A_2271151_SM1070.zip]

Archive with 5 entries (4 files):
- KGMI-SUPPLEMENTAL MATERIAL/
- KGMI-SUPPLEMENTAL MATERIAL/Figure S1.docx
- KGMI-SUPPLEMENTAL MATERIAL/Figure S2_R1.docx
- KGMI-SUPPLEMENTAL MATERIAL/Supplementary material and methods_GM_R1clean.docx
- KGMI-SUPPLEMENTAL MATERIAL/Supplementary_table_1_Ear_VD_CS_geneCounts.docx
